# Supplementary material for: Feasibility, Method and Early Outcome of Image-Guided Volumetric Modulated Arc Radiosurgery Followed by Resection for AJCC Stage IIA–IIIB High-Risk Large Intraocular Melanoma
Source: Cancers (Basel). 2022 Sep 28;14(19):4729. doi: 10.3390/cancers14194729 (PMC9562629; doi:10.3390/cancers14194729)
Supplement: Supplementary file 1 [file cancers-14-04729-s001.zip]

Archive with 1 entries (1 files):
- cancers-1906929-supplementary.pdf
